# Supplementary material for: A globally synthesised and flagged bee occurrence dataset and cleaning workflow
Source: Sci Data. 2023 Nov 2;10:747. doi: 10.1038/s41597-023-02626-w (PMC10622554; doi:10.1038/s41597-023-02626-w)
Supplement: Supplementary file 1 — Table S1 [file 41597_2023_2626_MOESM1_ESM.xlsx]

## Sheet: Sheet1
Table S1. The occurrence data filtering steps, functions, packages (BeeBDC24, bdc13, and CoordinateCleaner76), descriptions, and function references required to undertake each step of filtering. The function steps include script and data preparation, flagging (adding function result column), carpentry (altering the data itself), and filtering (removing occurrences based on data flags). The packag…
Step	Function	Package	Brief description	Reference
0. Script preparation	dirMaker	BeeBDC	Builds the directory architecture in a given location for the BeeBDC and bdc packages	(Dorey et al. 2023)
1. Data merge	atlasDownloader	BeeBDC	Downloads occurrence data from the Atlas of Living Australia (or other Atlas’ with reduced functionality)	(Dorey et al. 2023)
	repoMerge, importOccurrences, USGS_formatter, formattedCombiner, and dataSaver	BeeBDC	Imports and merges occurrence data from (i) GBIF, SCAN, iDigBio, and ALA; (ii) loads data from (i); (iii) loads USGS bee lab dataset, (iv) adds USGS data to the larger dataset, and (v) saves these data and metadata	(Dorey et al. 2023)
2. Data preparation	idMatchR*	BeeBDC	Tries to match results from previous runs to the current download in order to maintain consistency in the database_id column (idContinuity)	(Dorey et al. 2023)
	PaigeIntegrater	BeeBDC	Integrates manually modified occurrences from Chesshire, et al. 93	(Dorey et al. 2023)
	readr_BeeBDC	BeeBDC	A series of functions to format specific datasets into Darwin Core format	(Dorey et al. 2023)
	bdc_standardize_datasets	bdc	A method to convert and read custom datasets to Darwin Core format	(Ribeiro et al. 2022)
3. Pre-filtering	jbd_Ctrans_chunker*, jbd_coordinates_transposed*, & bdc_coordinates_transposed	BeeBDC & bdc	Flags occurrences where latitude and longitude appear to be transposed (coordinates_transposed)	(Dorey et al. 2023; Ribeiro et al. 2022)
	flagAbsent	BeeBDC	Flags occurrences that are marked as “absent” under occurrenceStatus (.occurrenceAbsent)	(Dorey et al. 2023)
	flagLicense	BeeBDC	Flags occurrences that are restricted by usage licences (.unLicensed)	(Dorey et al. 2023)
	GBIFissues	BeeBDC	Flags occurrences based on user-defined GBIF flags (.GBIFflags)	(Dorey et al. 2023)
	jbd_CfC_chunker* & bdc_country_from_coordinates	BeeBDC & bdc	Get country name using coordinates (where no country name is provided)	(Dorey et al. 2023; Ribeiro et al. 2022)
	jbd_coordCountryInconsistent* & bdc_coordinates_country_inconsistent	BeeBDC & bdc	Flag occurrences where the country name does not match the coordinates. Both functions are very similar with slightly different implementations (.coordinates_country_inconsistent)	(Ribeiro et al. 2022; Dorey et al. 2023)
	bdc_country_standardized	bdc	Standardises country names and adds ISO2 codes, if needed	(Ribeiro et al. 2022)
	bdc_coordinates_from_locality	bdc	Extracts occurrences with locality information that might allow geolocation (to fill gaps)	(Ribeiro et al. 2022)
	bdc_scientificName_empty	bdc	Flag occurrences without a scientific name (.scientificName_empty)	(Ribeiro et al. 2022)
	bdc_coordinates_empty	bdc	Flag occurrences without latitude or longitude (.coordinates_empty)	(Ribeiro et al. 2022)
	bdc_coordinates_outOfRange	bdc	Flag occurrences that don't map on Earth (.coordinates_outOfRange)	(Ribeiro et al. 2022)
	bdc_basisOfRecords_notStandard	bdc	Flag occurrences based on "basisOfRecord" (.basisOfRecords_notStandard)	(Ribeiro et al. 2022)
	clean_fossils	CoordinateCleaner	Flags species that occur in common fossil databases	(Zizka et al. 2019)
4. Taxonomy	harmoniseR*	BeeBDC	Harmonizes taxonomy based on custom synonym lists (updated bee taxonomy provided; .invalidName)	(Dorey et al. 2023)
	bdc_clean_names	bdc	Cleans scientific names (e.g., removes prepended family names, removes qualifiers, etc.) and flags occurrences with name qualifiers (.uncer_terms, verbatim_scientificName, & names_clean)	(Ribeiro et al. 2022)
	bdc_query_names_taxadb	bdc	Harmonizes taxonomy based on the taxadb package	(Ribeiro et al. 2022)
5. Space	diagonAlley*	BeeBDC	Flags records for fill-down errors in coordinates within dataset (.sequential)	(Dorey et al. 2023)
	coordUncerFlagR	BeeBDC	Flags occurrences that do not pass a threshold of "coordinateUncertaintyInMeters" (.uncertaintyThreshold)	(Dorey et al. 2023)
	countryOutlieRs*	BeeBDC	Flags occurrences that do not match exact or adjacent country based on a custom checklist (bee country checklist is provided; .countryOutlier & countryMatch)	BeeBDC
	manualOutlierFindeR	BeeBDC	Flags occurrences (and their duplicates) based on expert identification (.expertOutlier)	BeeBDC
		BeeBDC & bdc	Flags occurrences based on coordinate precision (number of decimal places). The bdc function flags occurrences if either latitude or longitude are imprecise. The BeeBDC function only flags occurrences where both latitude and longitude are imprecise (.rou)	(Ribeiro et al. 2022; Dorey et al. 2023)
	jbd_coordinates_precision & bdc_coordinates_precision
	clean_coordinates	CoordinateCleaner	Flags occurrences based on proximity to the centroids of capitals, countries, provinces, GBIF, and institutions; zeros for coordinates; points in seas; statistical outliers; urban areas; and coordinate validity (.val, . cen, .inst, .equ, .sea, .zer, .otl, .cap, & .gbf)	(Zizka et al. 2019)
	cd_ddmm	CoordinateCleaner	Flags occurrences where a significant fraction of records have been subjected to a common ‘degree minute’ to ‘decimal degree’ conversion error, where the degree sign is recognized as decimal delimiter	(Zizka et al. 2019)
	cd_round	CoordinateCleaner	Flags occurrences that might be from gridded datasets (.lonFlag, .latFlag, & .gridSummary)	(Zizka et al. 2019)
6. Time	dateFindR	BeeBDC	Attempts to find and rescue dates hidden in other columns	(Dorey et al. 2023)
	bdc_eventDate_empty	bdc	Flags occurrences without a date (.eventDate_empty)	(Ribeiro et al. 2022)
	bdc_year_outOfRange	bdc	Flags occurrences created prior to a user-specified year cut-off (.year_outOfRange)	(Ribeiro et al. 2022)
7. Duplicates	dupeSummary	BeeBDC	Iteratively searches out duplicates based on user-specified inputs. Duplicate clusters are merged and one occurrence is kept (based on user input) while the rest are flagged (.duplicates)	(Dorey et al. 2023)
	cc_dupl	CoordinateCleaner	Flags duplicates based on matching coordinates and species names (.dpl)	(Zizka et al. 2019)
8. Filtering	summaryFun	BeeBDC	Filters occurrences based on flag columns and has additional inputs including: choosing filters to examine, only updating the “.summary” flag column, and removing the flag columns (.summary)	(Dorey et al. 2023)
	bdc_filter_out_flags	bdc	Filters occurrences using all present flag columns (starting with “.”)	(Ribeiro et al. 2022)
	bdc_filter_out_names	bdc	Filters occurrences based only on the accepted status of taxonomy	(Ribeiro et al. 2022)
9. Figures & tables	chordDiagramR	BeeBDC	Creates a chord diagram that shows the direction and strength of duplicate linkages between data sources	(Dorey et al. 2023)
	dupePlotR	BeeBDC	Creates two stacked bar graphs showing the total number and proportion of duplicates, kept duplicates, and unique records per data source	(Dorey et al. 2023)
	plotFlagSummary	BeeBDC	Visualise the results of all flag columns for all data sources	(Dorey et al. 2023)
	summaryMaps	BeeBDC	Visualise a country-level, global, and classed heat map of occurrences and species per country	(Dorey et al. 2023)
	interactiveMapR	BeeBDC	Create interactive html maps for any number of species that show collection and flag data	(Dorey et al. 2023)
	jbd_create_figures & bdc_create_figures	BeeBDC & bdc	Create figures reporting the results of the BeeBDC or bdc packages	(Ribeiro et al. 2022; Dorey et al. 2023)
	bdc_quickmap	bdc	Create a quick point map	(Ribeiro et al. 2022)
	dataProvTables	BeeBDC	Build a table that shows the number of occurrences and species attributable to each data provider	(Dorey et al. 2023)
	flagSummaryTable	BeeBDC	Produces a summary table of failures for each flag per species (or any other user-defined categorical column).	(Dorey et al. 2023)
	bdc_create_report	bdc	Create a report summarizing the results of data quality tests	(Ribeiro et al. 2022)
10. Data sets	beesTaxonomy & beesChecklist	BeeBDC	Modified and machine-readable versions of the Discover Life23 bee taxonomy and country-level checklist that can be downloaded from FigShare using these functions	(Dorey et al. 2023)
	beesRaw, beesFlagged, & bees3sp	BeeBDC	Three test datasets with (i) 100 randomly chosen unflagged occurrences, (ii) 100 randomly chosen flagged occurrences, and (iii) 105 occurrences for three haphazardly chosen bee species.23	(Dorey et al. 2023)
Auxiliary	fileFinder	BeeBDC	Recursively searches a directory for the most-recent version of a file that matches a text string and returns the path23	(Dorey et al. 2023)
	ColTypeR	BeeBDC	Provides arguments to define column types in tibble data frames. Users may provide any number of additional columns and column types	(Dorey et al. 2023)
	repoFinder	BeeBDC	Returns paths for all GBIF, SCAN, iDigBio, and ALA occurrence datasets within a specified directory	(Dorey et al. 2023)
